# Supplementary material for: Genome-scale model of Rothia mucilaginosa predicts gene essentialities and reveals metabolic capabilities
Source: Microbiol Spectr. 2024 Apr 23;12(6):e04006-23. doi: 10.1128/spectrum.04006-23 (PMC11237427; doi:10.1128/spectrum.04006-23)
Supplement: Table S1 — Reconstitution of 10X M9 medium and amount of substrates supplemented. [file spectrum.04006-23-s0005.xlsx]

## Sheet: M9
Table S1: Reconstitution of 10X M9 medium and amount of substrates supplemented. The stock solutions were made by adding the respective grams of compound to 100mL of MQ water. All solutions were autoclaved and stored at 4 ◦C.
Stock Solutions						Reconstitute 10X M9
Compound	Cstock	For 100 mL add:	Provider			For 10 mL M9 medium add :
KH2PO4	10X	3 g	Fluka	M9 Salts Solution (10X)		1 mL	M9 Salts Solution (10X)
Na2HPO4-2H2O		6 g	Fisher Bioreagents
NaCl		0,5 g	Chem-Lab nv
NH4Cl		1 g	Acros Organics
MgSO4-7H2O	1M	25 g	Fluka			20 μL	1M MgSO4
CaCl2	1M	15 g	Janssen Chimica			1 μL	1M CaCl2
D-glucose	0.2	20 g	Acros Organics	Carbon source		200 μL	20% D-glucose
						8,779 mL	H2O
			Autoclave and store at 4°C.

## Sheet: Supplementations
Table S1: Reconstitution of 10X M9 medium and amount of substrates supplemented. The stock solutions were made by adding the respective grams of compound to 100mL of MQ water. All solutions were autoclaved and stored at 4 ◦C.
Stock Solutions					Stock Solutions
Compound	Provider	Cstock	In 10 mL H2O: [g]		Compound	Cfinal [mg/mL]	For 10 mL 10X M9: [μL]
α-D-glucose	Acros Organics	0.2	2		α-D-glucose	4	200
D-mannose	Janssen Chimica	0.2	2		D-mannose	4	200
Adonitol	Sigma	0.2	2		Adonitol	4	200
L-ornithine	Janssen Chimica	0.2	2		L-ornithine	4	200
L-methionine	Sigma	0.2	2		L-methionine	16	800
Salicin	Fluka	0.1	1		Salicin	2	200
Succinate	Sigma	0.2	2		Succinate	4	200
L-alanine	Sigma	0.4	4		L-alanine	128	3200
L-malate	Sigma	0.2	2		L-malate	4	200
L-histidine	Sigma	0.2	2		L-histidine	16	800
