# Supplementary material for: Genome-scale model of Rothia mucilaginosa predicts gene essentialities and reveals metabolic capabilities
Source: Microbiol Spectr. 2024 Apr 23;12(6):e04006-23. doi: 10.1128/spectrum.04006-23 (PMC11237427; doi:10.1128/spectrum.04006-23)
Supplement: Table S4 — List of essential genes predicted by FBA in different nutritional media. [file spectrum.04006-23-s0008.xlsx]

## Sheet: Sheet 1 - Table_S4
Table S4: List of essential genes predicted by FBA in different nutritional media. The gene essentiality results were obtained as the average of 100 consecutive single gene knockouts, simulating various growth conditions, including nutrient-rich and nutrient-limited media.
index	aerobic SCFM mean ratio	anaerobic SCFM mean ratio	aerobic SNM mean ratio	anaerobic SNM mean ratio	aerobic M9 mean ratio	anaerobic M9 mean ratio	aerobic LB mean ratio	anaerobic LB mean ratio
WP_005509243_1	1.0	1.0	1.0	1.0	0.34	0.3	1.0	1.0
WP_005507636_1	1.0	1.0	1.0	1.0	1.0	1.0	1.0	1.0
WP_005508723_1	0.57	0.71	0.5	0.46	0.66	0.7	1.0	1.0
WP_044142241_1	0.43	0.29	0.5	0.54	0.34	0.3	0.65	0.85
WP_005507895_1	0.57	0.71	0.5	0.46	0.66	0.7	0.35	0.15
WP_005507583_1	1.0	1.0	1.0	1.0	1.0	1.0	1.0	1.0
WP_005507298_1	0.57	0.5791469999999999	0.46959999999999985	0.23312799999999978	0.6557760000000004	0.6995800000000003	0.35	0.13367999999999994
WP_005508183_1	0.43	0.29	0.5	0.54	0.34	0.3	0.65	0.85
WP_005505523_1	0.948916000000001	0.8574360000000002	0.5	0.46	0.66	0.7	0.8418549999999998	0.7643800000000007
WP_005506372_1	0.4297420000000003	0.2888109999999999	0.4997000000000004	0.5370839999999995	0.33983000000000013	0.2994900000000001	0.6494800000000004	0.8493200000000007
WP_115333598_1	1.0	1.0	1.0	1.0	1.0	1.0	1.0	1.0
WP_005508412_1	0.0	0.0	0.0	0.0	0.0	0.0	0.0	0.0
WP_005508340_1	0.0	0.0	0.0	0.0	0.0	0.0	0.0	0.0
WP_005504658_1	0.0	0.0	0.0	0.0	0.0	0.0	0.0	0.0
WP_005509082_1	1.0	1.0	1.0	1.0	1.0	1.0	1.0	1.0
WP_005508300_1	1.0	1.0	1.0	1.0	1.0	1.0	1.0	1.0
WP_005507788_1	0.0	0.0	0.0	0.0	0.0	0.0	0.0	0.0
WP_005507397_1	1.0	1.0	1.0	1.0	1.0	1.0	1.0	1.0
WP_005508720_1	1.0	1.0	1.0	1.0	1.0	1.0	1.0	1.0
WP_005507420_1	1.0	1.0	1.0	1.0	0.9994059999999994	0.9993699999999993	1.0	0.9965949999999999
WP_005507597_1	0.9944529999999995	1.0	0.9938000000000002	1.0	0.3362940000000001	0.2988299999999998	1.0	1.0
WP_005507554_1	0.9066909999999996	0.9894210000000012	0.9211499999999998	0.9979759999999998	0.7380459999999992	1.0	0.9468700000000005	0.9977800000000001
WP_044141804_1	1.0	1.0	1.0	1.0	1.0	1.0	1.0	1.0
WP_044142607_1	1.0	1.0	1.0	1.0	1.0	1.0	1.0	1.0
WP_005506460_1	0.8362999999999994	0.9851000000000016	0.8422999999999995	0.9955999999999995	0.6030999999999992	1.0	0.8482000000000006	0.9852000000000016
WP_005508957_1	1.0	1.0	1.0	1.0	1.0	1.0	1.0	1.0
WP_005508240_1	0.43	0.29	0.5	0.54	0.34	0.3	0.65	0.85
WP_005508486_1	1.0	1.0	1.0	1.0	1.0	1.0	1.0	1.0
WP_005509186_1	0.43	0.29	0.5	0.54	0.34	0.3	0.65	0.85
WP_005507767_1	1.0	1.0	1.0	1.0	1.0	1.0	1.0	1.0
WP_005509157_1	0.43	0.29	0.5	0.54	0.34	0.3	0.65	0.85
WP_005507772_1	1.0	1.0	1.0	1.0	1.0	1.0	1.0	1.0
WP_044142834_1	1.0	1.0	1.0	1.0	0.34	0.3	1.0	1.0
WP_005508099_1	1.0	1.0	1.0	1.0	1.0	1.0	1.0	1.0
WP_005507721_1	0.9990109999999995	0.9985210000000002	0.9994999999999992	0.9931420000000005	0.66	0.7	1.0	1.0
WP_005508615_1	1.0	1.0	1.0	1.0	1.0	1.0	1.0	1.0
WP_005508611_1	0.0	0.0	0.0	0.0	0.0	0.0	0.0	0.0
WP_005507778_1	0.43	0.29	0.5	0.54	0.34	0.3	0.65	0.85
WP_005508913_1	0.57	0.71	0.5	0.46	0.66	0.7	0.35	0.15
WP_005508290_1	1.0	1.0	1.0	1.0	1.0	1.0	1.0	1.0
WP_005508129_1	0.57	0.71	0.5	0.46	0.0	0.0	0.35	0.15
WP_005509297_1	0.57	0.71	0.5	0.46	0.66	0.7	0.35	0.15
WP_005508447_1	0.57	0.71	0.5	0.46	0.66	0.7	0.35	0.15
WP_005507806_1	0.35960900000000023	0.28567899999999985	0.42115000000000047	0.5376240000000005	0.20505400000000001	0.3	0.5513299999999994	0.8374200000000007
WP_005509238_1	0.43	0.29	0.5	0.54	0.34	0.3	0.65	0.85
WP_005508227_1	0.43	0.29	0.5	0.54	0.34	0.3	0.65	0.85
WP_005509103_1	1.0	1.0	1.0	1.0	1.0	1.0	1.0	1.0
WP_005507710_1	1.0	1.0	1.0	1.0	1.0	1.0	1.0	1.0
WP_005509257_1	0.57	0.71	0.5	0.46	0.66	0.7	0.35	0.15
WP_005509155_1	1.0	1.0	1.0	1.0	1.0	1.0	1.0	1.0
WP_005508729_1	0.57	0.7098579999999999	0.5	0.46	0.0	0.0	0.35	0.15
WP_044141912_1	0.57	0.71	0.5	0.46	0.66	0.7	0.35	0.15
WP_005509206_1	0.43	0.29	0.5	0.54	0.34	0.3	0.65	0.85
WP_005509265_1	0.42883900000000014	0.29	0.4986999999999997	0.54	0.34	0.3	0.6477900000000004	0.8470249999999989
WP_005508976_1	0.57	0.71	0.5	0.46	0.66	0.7	1.0	1.0
WP_005508458_1	1.0	1.0	1.0	1.0	1.0	1.0	1.0	1.0
WP_005509031_1	0.988828000000001	0.9858000000000005	0.9949500000000004	0.996365999999999	1.0	1.0	0.9921250000000008	0.996895
WP_155115061_1	1.0	0.9963790000000006	1.0	0.9995859999999994	0.34	0.3	1.0	1.0
WP_005507905_1	0.57	0.71	0.5	0.46	0.66	0.7	0.35	0.15
WP_005507715_1	0.43	0.29	0.5	0.54	0.34	0.3	0.65	0.85
WP_005507621_1	0.57	0.71	0.5	0.46	0.66	0.7	1.0	1.0
WP_044142245_1	0.57	0.71	0.5	0.46	0.66	0.7	0.35	0.15
WP_005508457_1	0.57	0.71	0.5	0.46	0.66	0.7	0.35	0.15
WP_005508114_1	1.0	1.0	1.0	1.0	0.66	0.7	1.0	1.0
WP_005508797_1	0.43	0.29	0.5	0.54	0.34	0.3	0.65	0.85
WP_005504242_1	1.0	0.9999419999999997	1.0	0.996814000000001	0.66	0.7	1.0	1.0
WP_005508131_1	1.0	1.0	1.0	1.0	1.0	1.0	1.0	1.0
WP_005508184_1	0.57	0.71	0.5	0.46	0.66	0.7	0.35	0.15
WP_005507670_1	1.0	1.0	1.0	1.0	0.66	0.7	1.0	1.0
WP_005508236_1	1.0	1.0	1.0	1.0	1.0	1.0	1.0	1.0
WP_005507982_1	0.43	0.29	0.5	0.54	0.34	0.3	0.65	0.85
WP_005508643_1	1.0	1.0	1.0	1.0	1.0	1.0	1.0	1.0
WP_005508433_1	0.57	0.71	0.5	0.46	0.66	0.7	0.9959050000000002	0.9476400000000009
WP_005507566_1	1.0	1.0	1.0	1.0	1.0	1.0	1.0	1.0
WP_005508355_1	0.57	0.71	0.5	0.46	0.66	0.7	0.35	0.15
WP_005508065_1	1.0	1.0	0.9996500000000005	1.0	1.0	1.0	1.0	1.0
WP_005508076_1	1.0	1.0	0.5	0.54	0.34	0.3	1.0	1.0
WP_005508072_1	1.0	1.0	1.0	1.0	1.0	1.0	1.0	1.0
WP_005508600_1	0.57	0.71	0.5	0.4595859999999996	0.66	0.7	0.35	0.15
WP_005509244_1	0.43	0.29	0.5	0.54	0.34	0.3	0.65	0.85
WP_005505713_1	0.57	0.71	0.5	0.46	0.66	0.7	0.8950899999999998	0.5313950000000007
WP_005508034_1	1.0	1.0	1.0	1.0	1.0	1.0	1.0	1.0
WP_005508974_1	0.5290170000000003	0.71	0.4506000000000002	0.40935399999999994	0.6227760000000011	0.6087900000000008	0.344715	0.14769000000000004
WP_005508181_1	1.0	0.9917639999999992	1.0	0.8802619999999997	1.0	0.7881099999999992	0.9977600000000002	0.9914499999999998
WP_005504124_1	1.0	1.0	1.0	1.0	1.0	1.0	1.0	1.0
WP_005508952_1	0.35032099999999977	0.28982600000000014	0.3362999999999998	0.5395680000000002	0.28570199999999984	0.2999400000000001	0.6352449999999998	0.85
WP_005507994_1	0.43	0.29	0.5	0.54	0.34	0.3	0.65	0.85
WP_005507865_1	0.57	0.71	0.5	0.46	0.66	0.7	0.35	0.15
WP_005507993_1	0.9789669999999991	0.6618980000000004	0.5	0.54	0.34	0.3	0.9859300000000003	0.9399250000000001
WP_005507518_1	1.0	1.0	1.0	1.0	1.0	1.0	1.0	1.0
WP_005507612_1	0.57	0.71	1.0	1.0	0.66	0.7	1.0	1.0
WP_005509290_1	0.9953830000000005	0.996236999999999	0.9962000000000009	1.0	0.34	0.3	0.9977249999999995	0.99946
WP_005507798_1	0.9364449999999991	0.6543719999999992	0.8470000000000004	0.54	0.9526779999999985	0.7255999999999996	0.9175399999999996	0.9598150000000001
WP_005508249_1	1.0	1.0	1.0	1.0	1.0	1.0	1.0	1.0
WP_005507703_1	0.43	0.29	0.5	0.54	0.34	0.3	0.65	0.85
WP_005507833_1	0.35032099999999977	0.28982600000000014	0.3362999999999998	0.5395680000000002	0.28570199999999984	0.2999400000000001	0.9852449999999997	1.0
WP_005507424_1	1.0	1.0	1.0	1.0	1.0	1.0	1.0	1.0
WP_005504395_1	0.5258820000000004	0.71	0.4347500000000001	0.46	0.5117639999999997	0.7	0.35	0.15
WP_005507787_1	0.57	0.699776	0.5	0.4026839999999997	0.66	0.7	0.35	0.15
WP_005508625_1	1.0	1.0	1.0	1.0	1.0	1.0	1.0	1.0
WP_005509079_1	1.0	1.0	1.0	0.9995139999999995	1.0	1.0	1.0	1.0
WP_005509113_1	0.0	0.0	0.0	0.0	0.0	0.0	0.35	0.15
WP_005508724_1	1.0	1.0	1.0	1.0	1.0	1.0	1.0	1.0
WP_044142611_1	1.0	1.0	0.5	0.46	0.66	0.7	1.0	1.0
WP_005508640_1	0.42948400000000014	0.28808600000000006	0.49940000000000034	0.5394600000000004	0.3377560000000001	0.29786999999999986	0.6476600000000005	0.8433699999999985
WP_005507990_1	1.0	1.0	1.0	1.0	1.0	1.0	1.0	1.0
WP_005507899_1	0.9984609999999995	0.29	0.9998500000000001	0.54	0.34	0.3	0.9923349999999995	0.85
WP_005508726_1	0.43	0.29	0.5	0.54	0.34	0.3	0.65	0.85
WP_005508473_1	0.9963880000000006	0.997303	0.997900000000001	0.9998380000000003	1.0	1.0	0.9950600000000014	0.9960050000000003
WP_005507017_1	0.43	0.29	0.5	0.54	0.34	0.3	0.65	0.85
WP_005507411_1	0.9680939999999996	0.9992169999999999	0.9363000000000009	0.9931959999999992	0.9250640000000003	0.9948700000000003	0.6157850000000006	0.47529499999999986
WP_005507402_1	0.9965170000000003	0.9984629999999999	0.9962000000000013	1.0	0.66	0.7	0.995774999999999	0.9969399999999985
WP_005507433_1	0.9953830000000005	0.996236999999999	0.9962000000000009	1.0	0.0	0.0	0.9977249999999995	0.99946
WP_044143506_1	1.0	1.0	1.0	1.0	1.0	1.0	1.0	1.0
WP_005508112_1	1.0	1.0	1.0	1.0	1.0	1.0	1.0	1.0
WP_005507734_1	0.57	0.71	0.5	0.46	0.66	0.7	0.35	0.15
WP_155115048_1	1.0	1.0	1.0	1.0	1.0	1.0	1.0	1.0
WP_044142222_1	0.35943699999999995	0.29	0.4209500000000002	0.54	0.20505400000000001	0.3	0.5508749999999991	0.85
WP_005508977_1	0.57	0.71	0.5	0.46	0.66	0.7	0.35	0.15
WP_005508313_1	1.0	0.9991009999999995	1.0	0.9971919999999994	1.0	1.0	1.0	1.0
WP_005507450_1	0.57	0.71	0.5	0.46	0.66	0.7	0.35	0.15
WP_005507644_1	1.0	1.0	1.0	1.0	1.0	1.0	1.0	1.0
WP_005508610_1	1.0	1.0	1.0	1.0	1.0	1.0	1.0	1.0
WP_005506856_1	1.0	1.0	1.0	0.9894700000000008	1.0	0.9956500000000006	1.0	1.0
WP_005505666_1	1.0	1.0	1.0	1.0	0.66	0.7	1.0	1.0
WP_044142340_1	1.0	1.0	1.0	1.0	1.0	1.0	1.0	1.0
WP_005508373_1	0.43	0.29	0.5	0.54	0.34	0.3	1.0	1.0
WP_005509014_1	0.57	0.71	0.5	0.46	0.66	0.7	0.35	0.15
WP_005508168_1	0.43	0.29	0.5	0.54	0.34	0.3	0.65	0.85
WP_005507983_1	1.0	1.0	1.0	1.0	1.0	1.0	1.0	1.0
WP_005509298_1	0.43	0.23655299999999993	0.46959999999999985	0.27367199999999964	0.3378240000000002	0.29982000000000014	0.65	0.7575199999999991
WP_005509301_1	0.57	0.71	0.5	0.46	0.66	0.7	0.35	0.15
WP_005508247_1	0.9322840000000011	0.6509640000000008	0.5	0.54	0.34	0.3	0.9148449999999997	0.9584200000000002
WP_005507827_1	0.5696580000000006	0.7070889999999999	0.4997000000000004	0.45751599999999953	0.6596699999999994	0.6988100000000002	0.3497199999999998	0.14987999999999999
WP_005509159_1	1.0	1.0	1.0	1.0	1.0	1.0	1.0	1.0
WP_044142315_1	0.0	0.0	0.0	0.0	0.0	0.0	0.0	0.0
WP_005507563_1	0.0	0.0	0.0	0.0	0.0	0.0	0.0	0.0
WP_005507194_1	0.0	0.0	0.0	0.0	0.0	0.0	0.0	0.0
WP_005504506_1	1.0	1.0	1.0	1.0	1.0	1.0	1.0	1.0
WP_005507550_1	1.0	1.0	1.0	1.0	1.0	1.0	1.0	1.0
WP_005509116_1	0.0	0.0	0.0	0.0	0.0	0.0	0.0	0.0
WP_005508389_1	1.0	1.0	1.0	1.0	1.0	1.0	1.0	1.0
WP_005507955_1	1.0	1.0	1.0	1.0	1.0	1.0	1.0	1.0
WP_005507830_1	1.0	1.0	1.0	1.0	0.9996939999999995	0.9997299999999996	1.0	0.9807049999999997
WP_005507786_1	0.9926469999999995	1.0	0.9938000000000001	1.0	0.6528060000000002	0.6972699999999992	1.0	1.0
WP_005507808_1	0.9296089999999994	0.9956790000000004	0.9211499999999992	0.9976239999999997	0.8650539999999997	1.0	0.9013300000000005	0.9874200000000017
WP_005508246_1	1.0	1.0	1.0	1.0	1.0	1.0	1.0	1.0
WP_005509050_1	1.0	1.0	1.0	1.0	1.0	1.0	1.0	1.0
WP_005507810_1	0.8362999999999994	0.9851000000000016	0.8422999999999995	0.9955999999999995	0.6030999999999992	1.0	0.8482000000000006	0.9852000000000016
WP_005504058_1	1.0	1.0	1.0	1.0	1.0	1.0	1.0	1.0
WP_005508229_1	0.57	0.71	0.5	0.46	0.66	0.7	0.35	0.15
WP_005508121_1	1.0	1.0	1.0	1.0	1.0	1.0	1.0	1.0
WP_155115027_1	0.57	0.71	0.5	0.46	0.66	0.7	0.35	0.15
WP_004005123_1	1.0	1.0	1.0	1.0	1.0	1.0	1.0	1.0
WP_005506182_1	0.57	0.71	0.5	0.46	0.66	0.7	0.35	0.15
WP_005509045_1	1.0	1.0	1.0	1.0	1.0	1.0	1.0	1.0
WP_044142247_1	1.0	1.0	1.0	1.0	0.66	0.7	1.0	1.0
WP_005508440_1	1.0	1.0	1.0	1.0	1.0	1.0	1.0	1.0
WP_005507695_1	0.9986889999999994	0.9963790000000006	0.9994999999999997	0.9941580000000004	0.34	0.3	1.0	1.0
WP_005508438_1	1.0	1.0	1.0	1.0	1.0	1.0	1.0	1.0
WP_005509164_1	0.0	0.0	0.0	0.0	0.0	0.0	0.0	0.0
WP_005507152_1	0.57	0.71	0.5	0.46	0.66	0.7	0.35	0.15
WP_005507418_1	0.43	0.29	0.5	0.54	0.34	0.3	0.65	0.85
WP_005508167_1	1.0	1.0	1.0	1.0	1.0	1.0	1.0	1.0
WP_005508656_1	0.43	0.29	0.5	0.54	0.0	0.0	0.65	0.85
WP_005506055_1	0.43	0.29	0.5	0.54	0.34	0.3	0.65	0.85
WP_005508243_1	0.43	0.29	0.5	0.54	0.34	0.3	0.65	0.85
WP_005508728_1	0.4766910000000004	0.6994210000000008	0.42115000000000047	0.4579760000000003	0.398046	0.7	0.2968699999999998	0.14778000000000005
WP_005507789_1	0.57	0.71	0.5	0.46	0.66	0.7	0.35	0.15
spontaneous	0.57	0.71	0.5	0.46	0.66	0.7	0.35	0.15
WP_005507549_1	1.0	1.0	1.0	1.0	1.0	1.0	1.0	1.0
WP_005504866_1	1.0	1.0	1.0	1.0	1.0	1.0	1.0	1.0
WP_005507857_1	0.43	0.29	0.5	0.54	0.34	0.3	0.65	0.85
WP_005508951_1	1.0	1.0	1.0	1.0	1.0	1.0	1.0	1.0
WP_005508532_1	0.43	0.2899420000000001	0.5	0.54	0.0	0.0	0.65	0.85
WP_005508846_1	0.43	0.29	0.5	0.54	0.34	0.3	0.65	0.85
WP_005508416_1	0.57	0.71	0.5	0.46	0.66	0.7	0.35	0.15
WP_005507067_1	0.5684610000000005	0.71	0.4986999999999997	0.46	0.66	0.7	0.34881000000000023	0.14947499999999997
WP_005508842_1	0.43	0.29	0.5	0.54	0.34	0.3	1.0	1.0
WP_013397707_1	1.0	1.0	1.0	1.0	1.0	1.0	1.0	1.0
WP_005509266_1	0.9915720000000009	0.9942	0.994950000000001	0.9957339999999991	1.0	1.0	0.9853750000000009	0.9824049999999986
WP_005508194_1	1.0	0.9985210000000002	1.0	0.9995139999999995	0.66	0.7	1.0	1.0
WP_005504721_1	0.43	0.29	0.5	0.54	0.34	0.3	0.65	0.85
WP_005508225_1	0.57	0.71	0.5	0.46	0.66	0.7	0.35	0.15
WP_005507016_1	0.43	0.29	0.5	0.54	0.34	0.3	1.0	1.0
WP_005507019_1	0.43	0.29	0.5	0.54	0.34	0.3	0.65	0.85
WP_230457257_1	0.43	0.29	0.5	0.54	0.34	0.3	0.65	0.85
WP_005507930_1	1.0	1.0	1.0	1.0	0.34	0.3	1.0	1.0
WP_005508799_1	0.57	0.71	0.5	0.46	0.66	0.7	0.35	0.15
WP_005507370_1	1.0	0.9998579999999984	1.0	0.997286000000001	0.34	0.3	1.0	1.0
WP_005508250_1	1.0	1.0	1.0	1.0	1.0	1.0	1.0	1.0
WP_005508275_1	0.43	0.29	0.5	0.54	0.34	0.3	0.65	0.85
WP_005508259_1	1.0	1.0	1.0	1.0	0.34	0.3	1.0	1.0
WP_044143870_1	1.0	1.0	1.0	1.0	1.0	1.0	1.0	1.0
WP_005508297_1	0.57	0.71	0.5	0.46	0.66	0.7	0.35	0.15
WP_005509240_1	1.0	1.0	1.0	1.0	1.0	1.0	1.0	1.0
WP_005508364_1	0.43	0.29	0.5	0.54	0.34	0.3	0.9977950000000003	0.9907600000000001
WP_005508145_1	1.0	1.0	1.0	1.0	1.0	1.0	1.0	1.0
WP_005508802_1	0.43	0.29	0.5	0.54	0.34	0.3	0.65	0.85
WP_005509210_1	1.0	1.0	0.999650000000001	1.0	1.0	1.0	1.0	1.0
WP_005509182_1	1.0	1.0	0.5	0.46	0.66	0.7	1.0	1.0
WP_005507573_1	1.0	1.0	1.0	1.0	1.0	1.0	1.0	1.0
WP_005508521_1	0.43	0.29	0.5	0.5395139999999995	0.34	0.3	0.65	0.85
WP_005505632_1	0.57	0.71	0.5	0.46	0.66	0.7	0.35	0.15
WP_005507902_1	0.43	0.29	0.5	0.54	0.34	0.3	0.9435099999999998	0.9173050000000003
WP_005508599_1	1.0	1.0	1.0	1.0	1.0	1.0	1.0	1.0
WP_005508285_1	0.3990830000000002	0.29	0.4506000000000002	0.4805459999999997	0.320824	0.2609100000000002	0.6401850000000009	0.8369100000000002
WP_005505671_1	1.0	0.9966359999999997	1.0	0.8594379999999997	1.0	0.9091899999999997	0.9958400000000005	0.9515499999999989
WP_005507927_1	1.0	1.0	1.0	1.0	1.0	1.0	1.0	1.0
WP_005508119_1	0.46437900000000004	0.7095740000000003	0.3362999999999998	0.459632	0.5545979999999996	0.6998599999999999	0.34205499999999994	0.15
WP_005508712_1	0.57	0.71	0.5	0.46	0.66	0.7	0.35	0.15
WP_005507200_1	0.43	0.29	0.5	0.54	0.34	0.3	0.65	0.85
WP_005507403_1	0.9841329999999993	0.8619020000000001	0.5	0.46	0.66	0.7	0.9738700000000006	0.6595749999999996
WP_013398643_1	1.0	1.0	1.0	1.0	1.0	1.0	1.0	1.0
WP_005509085_1	0.43	0.29	1.0	1.0	0.34	0.3	1.0	1.0
WP_005507447_1	0.9965170000000003	0.9984629999999999	0.9962000000000013	1.0	0.66	0.7	0.995774999999999	0.9969399999999985
WP_005508614_1	0.9520549999999992	0.8588279999999997	0.8470000000000009	0.46	0.9756219999999992	0.8824000000000001	0.8468599999999996	0.7722850000000011
WP_005505015_1	1.0	1.0	1.0	1.0	1.0	1.0	1.0	1.0
WP_005507884_1	0.57	0.71	0.5	0.46	0.66	0.7	0.35	0.15
WP_005508717_1	0.46437900000000004	0.7095740000000003	0.3362999999999998	0.459632	0.5545979999999996	0.6998599999999999	0.9920549999999999	1.0
WP_005508386_1	1.0	1.0	1.0	1.0	1.0	1.0	1.0	1.0
WP_005505596_1	0.39671800000000007	0.29	0.4347500000000001	0.54	0.26363600000000015	0.3	0.65	0.85
WP_245534268_1	0.43	0.2858240000000002	0.5	0.47271599999999964	0.34	0.3	0.65	0.85
WP_005509091_1	1.0	1.0	1.0	1.0	1.0	1.0	1.0	1.0
WP_005507924_1	1.0	1.0	1.0	0.9995859999999994	1.0	1.0	1.0	1.0
WP_005507619_1	0.0	0.0	0.0	0.0	0.0	0.0	0.65	0.85
WP_005508245_1	1.0	1.0	1.0	1.0	1.0	1.0	1.0	1.0
WP_005507866_1	1.0	1.0	0.5	0.54	0.34	0.3	1.0	1.0
WP_005508344_1	0.5693160000000005	0.705314	0.49940000000000034	0.45954000000000017	0.6556440000000003	0.6950299999999998	0.34874000000000016	0.14883000000000005
WP_005504074_1	1.0	1.0	1.0	1.0	1.0	1.0	1.0	1.0
WP_005508390_1	0.9988389999999996	0.71	0.9998500000000006	0.46	0.66	0.7	0.9857649999999991	0.15
WP_005505398_1	0.57	0.71	0.5	0.46	0.66	0.7	0.35	0.15
WP_005505795_1	0.9952120000000007	0.9933970000000005	0.9979000000000007	0.9998620000000004	1.0	1.0	0.9973400000000008	0.999295
WP_005508342_1	0.57	0.71	0.5	0.46	0.66	0.7	0.35	0.15
WP_005508849_1	0.9577059999999995	0.9980829999999992	0.9363000000000002	0.9942039999999992	0.8545360000000006	0.9880300000000004	0.7931150000000003	0.907405
WP_005507722_1	0.9953830000000005	0.996236999999999	0.9962000000000009	1.0	0.34	0.3	0.9977249999999995	0.99946
WP_005508679_1	0.9965170000000003	0.9984629999999999	0.9962000000000013	1.0	0.0	0.0	0.995774999999999	0.9969399999999985
WP_005509105_1	1.0	1.0	1.0	1.0	1.0	1.0	1.0	1.0
WP_005508037_1	1.0	1.0	1.0	1.0	1.0	1.0	1.0	1.0
WP_005508182_1	0.43	0.29	0.5	0.54	0.34	0.3	0.65	0.85
WP_005509080_1	1.0	1.0	1.0	1.0	1.0	1.0	1.0	1.0
WP_005508305_1	0.47646300000000025	0.71	0.4209500000000002	0.46	0.398046	0.7	0.296625	0.15
WP_005508365_1	0.43	0.29	0.5	0.54	0.34	0.3	0.65	0.85
WP_080548145_1	1.0	0.9977989999999983	1.0	0.9976079999999995	1.0	1.0	1.0	1.0
WP_005507537_1	0.43	0.29	0.5	0.54	0.34	0.3	0.65	0.85
WP_005509044_1	1.0	1.0	1.0	1.0	1.0	1.0	1.0	1.0
WP_005508641_1	1.0	1.0	1.0	1.0	1.0	1.0	1.0	1.0
WP_005508981_1	1.0	1.0	1.0	0.991030000000001	1.0	0.989850000000001	1.0	1.0
WP_005508843_1	1.0	1.0	1.0	1.0	1.0	1.0	1.0	1.0
WP_005508106_1	0.0	0.0	0.0	0.0	0.0	0.0	0.0	0.0
WP_005508485_1	0.0	0.0	0.0	0.0	0.0	0.0	0.0	0.0
WP_005508374_1	1.0	1.0	1.0	1.0	1.0	1.0	1.0	1.0
WP_005507853_1	0.0	0.0	0.0	0.0	0.0	0.0	0.0	0.0
WP_005509190_1	1.0	1.0	1.0	1.0	1.0	1.0	1.0	1.0
WP_013397708_1	1.0	1.0	1.0	1.0	1.0	1.0	1.0	1.0
WP_005508560_1	1.0	1.0	0.0	0.0	0.0	0.0	1.0	1.0
WP_005508886_1	0.0	0.0	0.0	0.0	0.0	0.0	0.0	0.0
WP_005507824_1	0.0	0.0	0.0	0.0	0.0	0.0	0.0	0.0
WP_005504788_1	1.0	0.9968999999999977	1.0	0.9947999999999988	1.0	1.0	1.0	1.0
WP_005507897_1	0.0	0.0	0.0	0.0	0.0	0.0	0.0	0.0
WP_005509247_1	1.0	1.0	1.0	1.0	1.0	1.0	1.0	1.0
WP_005507464_1	1.0	1.0	1.0	1.0	1.0	1.0	1.0	1.0
WP_005509215_1	1.0	1.0	1.0	1.0	1.0	1.0	1.0	1.0
WP_005505041_1	0.0	0.0	0.0	0.0	0.0	0.0	0.0	0.0
WP_005508312_1	1.0	0.9968999999999977	1.0	0.9947999999999988	1.0	1.0	1.0	1.0
WP_005508053_1	0.0	0.0	0.0	0.0	0.0	0.0	0.0	0.0
WP_005508993_1	1.0	1.0	1.0	1.0	1.0	1.0	1.0	1.0
WP_044141780_1	0.0	0.0	0.9489999999999991	0.9128999999999984	0.0	0.0	0.4707999999999993	0.34349999999999953
WP_005508490_1	1.0	1.0	1.0	1.0	1.0	1.0	1.0	1.0
WP_005509039_1	1.0	1.0	1.0	1.0	1.0	1.0	1.0	1.0
WP_005507856_1	1.0	1.0	1.0	1.0	1.0	1.0	1.0	1.0
WP_005506750_1	1.0	1.0	1.0	1.0	1.0	1.0	1.0	1.0
WP_005507382_1	1.0	1.0	1.0	1.0	1.0	1.0	1.0	1.0
WP_005508230_1	0.0	0.0	0.0	0.0	0.0	0.0	1.0	1.0
WP_005508716_1	0.0	0.0	0.0	0.0	0.0	0.0	1.0	1.0
WP_005507952_1	1.0	1.0	1.0	1.0	1.0	1.0	1.0	1.0
WP_044143493_1	1.0	1.0	1.0	1.0	1.0	1.0	1.0	1.0
WP_005508732_1	1.0	1.0	1.0	1.0	1.0	1.0	1.0	1.0
WP_005508316_1	0.9994999999999986	0.9996000000000008	1.0	1.0	1.0	1.0	0.9993999999999985	0.9993999999999985
WP_005508488_1	1.0	1.0	1.0	1.0	1.0	1.0	1.0	1.0
WP_005506838_1	0.0	0.0	0.0	0.0	0.0	0.0	0.0	0.0
WP_005508801_1	1.0	1.0	1.0	1.0	1.0	1.0	1.0	1.0
WP_005507474_1	0.0	0.0	0.0	0.0	0.0	0.0	0.0	0.0
WP_005508487_1	1.0	1.0	1.0	1.0	1.0	1.0	1.0	1.0
WP_005509229_1	1.0	1.0	0.0	0.0	0.0	0.0	1.0	0.9964999999999985
WP_044141843_1	0.0	0.0	0.0	0.0	0.0	0.0	0.0	0.0
WP_005508986_1	1.0	1.0	1.0	1.0	1.0	1.0	1.0	1.0
WP_005507548_1	1.0	1.0	1.0	1.0	1.0	1.0	1.0	1.0
WP_004005126_1	1.0	1.0	1.0	1.0	1.0	1.0	1.0	1.0
WP_005509142_1	0.0	0.0	0.0	0.0	0.0	0.0	0.0	0.0
WP_044142972_1	1.0	1.0	1.0	1.0	1.0	1.0	1.0	1.0
WP_005506461_1	0.8362999999999994	0.9851000000000016	0.8422999999999995	0.9955999999999995	0.6030999999999992	1.0	0.8482000000000006	0.9852000000000016
WP_005509216_1	1.0	1.0	1.0	1.0	1.0	1.0	1.0	1.0
WP_005509046_1	1.0	1.0	1.0	0.9102000000000019	1.0	1.0	1.0	1.0
WP_005509119_1	0.9226000000000016	1.0	0.8695000000000012	1.0	0.7754000000000001	1.0	1.0	1.0
WP_005509129_1	0.0	0.0	0.0	0.0	0.0	0.0	0.0	0.0
WP_005507926_1	0.0	0.0	0.0	0.0	0.0	0.0	0.6944999999999998	0.5906999999999987
WP_005506820_1	1.0	0.9949000000000009	1.0	0.9990999999999989	0.0	0.0	1.0	1.0
WP_005507747_1	0.0	0.0	0.0	0.0	0.0	0.0	0.0	0.0
WP_005508379_1	1.0	1.0	1.0	1.0	1.0	1.0	1.0	1.0
WP_005509118_1	0.9226000000000016	1.0	0.8695000000000012	1.0	0.7754000000000001	1.0	1.0	1.0
WP_005504725_1	1.0	1.0	1.0	1.0	1.0	1.0	1.0	1.0
WP_044141789_1	1.0	1.0	1.0	1.0	1.0	1.0	1.0	1.0
WP_005509288_1	1.0	1.0	1.0	1.0	1.0	1.0	1.0	1.0
WP_005507445_1	0.9919000000000008	0.9946999999999988	0.9924000000000024	1.0	0.0	0.0	0.9934999999999985	0.9963999999999984
WP_005507558_1	1.0	1.0	1.0	1.0	0.0	0.0	1.0	1.0
WP_005504813_1	1.0	1.0	1.0	1.0	1.0	1.0	1.0	1.0
WP_005508915_1	1.0	1.0	1.0	1.0	1.0	1.0	1.0	1.0
WP_005508101_1	1.0	1.0	1.0	1.0	1.0	1.0	1.0	1.0
WP_005507904_1	0.0	0.0	0.0	0.0	0.0	0.0	0.0	0.0
WP_005505601_1	1.0	1.0	1.0	1.0	1.0	1.0	1.0	1.0
WP_005507956_1	1.0	1.0	1.0	1.0	1.0	1.0	1.0	1.0
WP_005508298_1	1.0	0.999200000000001	1.0	1.0	1.0	1.0	1.0	1.0
WP_005508424_1	0.0	0.0	0.0	0.0	0.0	0.0	0.0	0.0
WP_005505069_1	0.0	0.0	0.0	0.0	0.0	0.0	0.9937000000000006	0.9384000000000011
WP_005506874_1	0.0	0.0	0.0	0.0	0.0	0.0	1.0	1.0
WP_005509218_1	1.0	1.0	1.0	0.9946999999999988	1.0	1.0	1.0	1.0
WP_005507968_1	1.0	1.0	1.0	1.0	1.0	1.0	1.0	1.0
WP_005509163_1	1.0	1.0	1.0	1.0	1.0	1.0	1.0	1.0
WP_005507807_1	0.8362999999999994	0.9851000000000016	0.8422999999999995	0.9955999999999995	0.6030999999999992	1.0	0.8482000000000006	0.9852000000000016
WP_005508635_1	1.0	1.0	1.0	1.0	1.0	1.0	1.0	1.0
WP_013397499_1	1.0	1.0	1.0	1.0	1.0	1.0	1.0	1.0
WP_044143875_1	0.0	0.0	0.0	0.0	0.0	0.0	0.0	0.0
WP_005504206_1	1.0	0.9949000000000009	1.0	0.9990999999999989	0.0	0.0	1.0	1.0
WP_005508089_1	1.0	1.0	1.0	1.0	1.0	1.0	1.0	1.0
WP_005507419_1	1.0	1.0	1.0	1.0	1.0	1.0	1.0	1.0
WP_005509185_1	1.0	1.0	1.0	1.0	1.0	1.0	1.0	1.0
WP_005509064_1	1.0	1.0	1.0	1.0	1.0	1.0	1.0	1.0
WP_005509139_1	1.0	1.0	1.0	1.0	1.0	1.0	1.0	1.0
WP_005508224_1	0.0	0.0	0.0	0.0	0.0	0.0	0.0	0.0
WP_013398742.1	1.0	1.0	1.0	1.0	1.0	1.0	1.0	1.0
WP_005509117_1	0.9257999999999993	0.9972999999999992	0.8717999999999984	0.9903000000000012	0.777500000000002	0.9915000000000012	0.4089000000000001	0.3826999999999999
WP_005508058_1	1.0	0.988399999999999	1.0	0.7396999999999992	1.0	0.6972999999999989	0.9936000000000006	0.9429999999999988
WP_005508049_1	1.0	1.0	1.0	1.0	1.0	1.0	1.0	1.0
WP_005508359_1	1.0	1.0	1.0	1.0	1.0	1.0	1.0	1.0
WP_005509248_1	0.0	0.0	0.0	0.0	0.0	0.0	0.0	0.0
WP_005506148_1	1.0	1.0	1.0	1.0	1.0	1.0	1.0	1.0
WP_005508489_1	1.0	1.0	1.0	1.0	1.0	1.0	1.0	1.0
WP_005508867_1	1.0	1.0	1.0	1.0	1.0	1.0	0.997900000000001	0.9937000000000006
WP_005504528_1	1.0	1.0	1.0	1.0	1.0	1.0	1.0	1.0
WP_005508482_1	0.994100000000002	0.5118000000000008	0.967799999999998	0.3464999999999996	0.9037000000000005	0.11449999999999977	0.9556000000000004	0.7810999999999997
WP_005507935_1	0.0	0.0	0.0	0.0	0.0	0.0	1.0	1.0
WP_005505951_1	0.0	0.0	0.0	0.0	0.0	0.0	0.0	0.0
WP_044142253_1	0.0	0.0	1.0	1.0	0.0	0.0	1.0	1.0
WP_005508479_1	1.0	1.0	1.0	1.0	1.0	1.0	1.0	1.0
WP_005507417_1	1.0	1.0	1.0	1.0	1.0	1.0	1.0	1.0
WP_005507804_1	0.8362999999999994	0.9851000000000016	0.8422999999999995	0.9955999999999995	0.6030999999999992	1.0	0.8482000000000006	0.9852000000000016
WP_005508314_1	0.0	0.0	0.0	0.0	0.0	0.0	0.0	0.0
WP_005508453_1	1.0	1.0	1.0	1.0	1.0	1.0	1.0	1.0
WP_005506073_1	0.0	0.0	0.0	0.0	0.0	0.0	0.0	0.0
WP_044142254_1	1.0	1.0	1.0	1.0	1.0	1.0	1.0	1.0
WP_005507452_1	0.0	0.0	0.0	0.0	0.0	0.0	0.0	0.0
WP_005509175_1	0.0	0.0	0.0	0.0	0.0	0.0	0.0	0.0
WP_005507551_1	1.0	1.0	1.0	1.0	1.0	1.0	1.0	1.0
WP_005507851_1	0.0	0.0	0.0	0.0	0.0	0.0	0.0	0.0
WP_155115016_1	1.0	1.0	1.0	1.0	1.0	1.0	1.0	1.0
WP_005508411_1	1.0	1.0	1.0	1.0	1.0	1.0	1.0	1.0
WP_005508598_1	1.0	1.0	1.0	1.0	0.0	0.0	1.0	1.0
WP_005507877_1	1.0	1.0	1.0	1.0	0.0	0.0	1.0	1.0
WP_005508025_1	1.0	1.0	1.0	1.0	1.0	1.0	1.0	1.0
WP_005509075_1	0.0	0.0	0.0	0.0	0.0	0.0	1.0	1.0
WP_005508646_1	1.0	1.0	0.0	0.0	0.0	0.0	1.0	0.9964999999999985
WP_005507626_1	0.0	0.0	0.0	0.0	0.0	0.0	1.0	1.0
WP_005508733_1	0.0	0.0	1.0	1.0	0.0	0.0	1.0	1.0
WP_005508195_1	1.0	0.9949000000000009	1.0	0.9990999999999989	0.0	0.0	1.0	1.0
WP_005507992_1	1.0	1.0	1.0	1.0	1.0	1.0	1.0	1.0
WP_044142343_1	1.0	1.0	1.0	1.0	1.0	1.0	1.0	1.0
WP_005508477_1	0.9939999999999999	0.9898000000000015	0.9925000000000023	0.9877999999999975	1.0	1.0	0.9912999999999991	0.9924000000000024
WP_005508795_1	1.0	1.0	1.0	1.0	1.0	1.0	1.0	1.0
WP_005509003_1	1.0	0.9997000000000007	1.0	1.0	1.0	1.0	1.0	1.0
WP_005507659_1	1.0	1.0	1.0	1.0	1.0	1.0	1.0	1.0
WP_005507646_1	1.0	1.0	1.0	1.0	1.0	1.0	1.0	1.0
